# Supplementary material for: Estimating viral prevalence with data fusion for adaptive two‐phase pooled sampling
Source: Ecol Evol. 2021 Sep 14;11(20):14012–23. doi: 10.1002/ece3.8107 (PMC8525136; doi:10.1002/ece3.8107)
Supplement: Supplementary file 2 — Supplement [file ECE3-11-14012-s001.Rmd]

---
title: "Estimating Viral Prevalence with Data Fusion for Adaptive Two-Phase Pooled Sampling"
output: pdf_document
---

```{r setup, include=FALSE}
knitr::opts_chunk$set(echo = TRUE)
source("MCMC_functions.R")
library(dplyr)
library(ggplot2)
library(HDInterval)
library(pscl)
library(gridExtra)
```

## Initialization
```{r}
# Quicker Simulations
num_replicates <- 20
theta_seq <- seq(0.01, .99, by = .05)

# Settings from Paper, may take a while to compile
#num_replicates <- 200
#theta_seq <- seq(0.01, .99, by = .01)
```

## Simulation 1

### Part A: N = 100

```{r}
set.seed(07012020)
num_pooled_samples <- 100
num_indiv_samples <- 100
pool_size <- 3
num_theta <- length(theta_seq)

y_replicates <- array(0, dim = c(num_theta,num_replicates, 2))
z_replicates <- array(0, dim = c(num_theta,num_replicates, 2))
yz_replicates <- array(0, dim = c(num_theta,num_replicates, 2))
y_mean <- y_width <- matrix(0, num_theta, num_replicates)
z_mean <- z_width <- matrix(0, num_theta, num_replicates)
yz_mean <- yz_width <- matrix(0, num_theta, num_replicates)

for (j in 1:num_theta){
  theta <- theta_seq[j]
  for (i in 1:num_replicates){
    y <- rbinom(num_indiv_samples, 1, theta)
    z_mat <- matrix(rbinom(num_pooled_samples * pool_size, 1, theta), 
                    nrow = num_pooled_samples, ncol = pool_size)
    z <- as.numeric(rowSums(z_mat) > 0)
    
    y_samples <- find_theta_y(y)
    y_replicates[j,i,] <- y_samples$interval
    y_mean[j,i] <- y_samples$mean
    y_width[j,i] <- diff(y_samples$interval)
    
    z_samples <- find_theta_z(z_mat, 10000, .1)
    z_replicates[j,i,] <- z_samples$interval
    z_mean[j,i] <- mean(z_samples$theta)
    z_width[j,i] <- diff(z_samples$interval)
    
    yz_samples <- find_theta_yz(y,z_mat, 10000, .1)
    yz_replicates[j,i,] <- yz_samples$interval
    yz_mean[j,i] <- mean(yz_samples$theta)
    yz_width[j,i] <- diff(yz_samples$interval)
  }
}

f1a_dat <- tibble(ci_width = c(y_mean, z_mean, yz_mean),
         prevalence = rep(theta_seq, 3 * num_replicates),
         Method = rep(c('individual samples','pooled only','data integration'),
                      each = num_theta * num_replicates)) 

f1a_mean <- f1a_dat %>% 
  group_by(prevalence, Method) %>% 
  summarise(width = mean(ci_width),.groups = 'drop')

f1a <- f1a_dat %>% 
  ggplot(aes(y=ci_width, x = prevalence, color = Method)) + 
  geom_point(alpha = .01) + theme_bw() + 
  geom_line(aes(y = width, x = prevalence, color = Method), inherit.aes = F, data = f1a_mean) + 
  ggtitle('Posterior Mean by Prevalence')  + 
  ylab('Estimated prevalence') + xlab("prevalence (p)") + 
  facet_wrap(.~Method) + theme(legend.position='none') + 
  theme(axis.text.x = element_text(angle = 30))


f1b_dat <- tibble(ci_width = c(y_width, z_width, yz_width),
         prevalence = rep(theta_seq, 3 * num_replicates),
         Method = rep(c('individual samples','pooled only','data integration'),
                      each = num_theta * num_replicates)) 

f1b_mean <- f1b_dat %>% 
  group_by(prevalence, Method) %>% 
  summarise(width = mean(ci_width), .groups = 'drop')

f1b <- f1b_dat %>% 
  ggplot(aes(y=ci_width, x = prevalence, color = Method)) + 
  geom_point(alpha = .01) + theme_bw() + 
  geom_line(aes(y = width, x = prevalence, color = Method), inherit.aes = F, data = f1b_mean) + 
  ggtitle('Credible Interval Width by Prevalence') + ylab('Width') +
  xlab("prevalence (p)") + theme(legend.position='bottom')

grid.arrange(f1a,f1b)
```

### Part B: Varying N

```{r}
num_pooled_samples <- c(10,50,100,500)
num_indiv_samples <- c(10,50,100,500)
k <- length(num_pooled_samples)
pool_size <- 3
num_theta <- length(theta_seq)

y_replicates <- array(0, dim = c(num_theta,num_replicates, 2,k))
z_replicates <- array(0, dim = c(num_theta,num_replicates, 2,k))
yz_replicates <- array(0, dim = c(num_theta,num_replicates, 2,k))
y_mean <- y_width <- array(0, dim =c(num_theta, num_replicates,k))
z_mean <- z_width <- array(0, dim = c(num_theta, num_replicates, k))
yz_mean <- yz_width <- array(0, dim = c(num_theta, num_replicates, k))

for (j in 1:num_theta){
  theta <- theta_seq[j]
  for (i in 1:num_replicates){
    for (n_val in 1:k){
      y <- rbinom(num_indiv_samples[n_val], 1, theta)
      z_mat <- matrix(rbinom(num_pooled_samples[n_val] * pool_size, 1, theta), 
                    nrow = num_pooled_samples[n_val], ncol = pool_size)
      z <- as.numeric(rowSums(z_mat) > 0)
    
      y_samples <- find_theta_y(y)
      y_replicates[j,i,,n_val] <- y_samples$interval
      y_mean[j,i,n_val] <- y_samples$mean
      y_width[j,i,n_val] <- diff(y_samples$interval)
    
      z_samples <- find_theta_z(z_mat, 10000, .1)
      z_replicates[j,i,,n_val] <- z_samples$interval
      z_mean[j,i,n_val] <- mean(z_samples$theta)
      z_width[j,i,n_val] <- diff(z_samples$interval)
    
      yz_samples <- find_theta_yz(y,z_mat, 10000, .1)
      yz_replicates[j,i,,n_val] <- yz_samples$interval
      yz_mean[j,i,n_val] <- mean(yz_samples$theta)
      yz_width[j,i,n_val] <- diff(yz_samples$interval)
    }
  }
}


f1b_dat <- tibble(ci_width = c(y_width, z_width, yz_width),
         prevalence = rep(rep(theta_seq, 3 * num_replicates),k),
         n = paste('n = ', rep(rep(num_pooled_samples,each = num_replicates * length(theta_seq)),3)),
         Method = rep(rep(c('individual samples','pooled only','data integration'),
                      each = num_theta * num_replicates),each =k)) 

f1b_mean <- f1b_dat %>% 
  group_by(prevalence, Method, n) %>% 
  summarise(width = mean(ci_width), .groups = 'drop')

f1b_dat %>% 
  ggplot(aes(y=ci_width, x = prevalence, color = Method)) + 
  geom_point(alpha = .01) + theme_bw() + 
  geom_line(aes(y = width, x = prevalence, color = Method), inherit.aes = F, data = f1b_mean) + 
  ggtitle('Credible Interval Width by Prevalence') + ylab('Width') +
  xlab("prevalence (p)") + theme(legend.position='bottom') +
  facet_wrap(.~n)
```


## Simulation 2

### Part A: fixed n = 100
```{r}
set.seed(08012020)
num_pooled_samples <- 100
pool_size <- 5
num_theta <- length(theta_seq)

## Simulate and Fit Data
followup_mean <- followup_width <- integrate_mean <- integrate_width <- 
  array(0, dim = c(num_theta, num_replicates))

for (j in 1:num_theta){
  theta <- theta_seq[j]
  for (i in 1:num_replicates){
    y <- rbinom(num_pooled_samples * pool_size, 1, theta)
    z_mat <- matrix(y, nrow = num_pooled_samples, ncol = pool_size)
    y_tmp <- find_theta_y(y)
    followup_mean[j,i] <- y_tmp$mean
    followup_width[j,i] <- diff(y_tmp$interval)
    followup_samples <- sum(z_mat) * pool_size
    y2 <- rbinom(followup_samples, 1, theta)
    yz_tmp <- find_theta_yz(y2, z_mat, num_mcmc = 10000, step_size = .1)
    integrate_mean[j,i] <- mean(yz_tmp$theta)
    integrate_width[j,i] <- diff(yz_tmp$interval)
  }
}

f1_dat <- tibble(ci_mean = c(integrate_mean,followup_mean),
       replicate = rep(rep(1:num_replicates, each = num_theta),2),
       type = rep(c('integrate','follow up'), each = num_theta * num_replicates),
       prevalence = rep(theta_seq, num_replicates * 2)) 

f1_mean <- f1_dat %>% group_by(type, prevalence) %>% 
  summarise(ci_mean= mean(ci_mean), .groups = 'drop') 

f1 <- f1_dat %>%
  ggplot(aes(y=ci_mean, x = prevalence, color = type)) +
  geom_point(alpha = .01) + 
  geom_line(aes(y = ci_mean, x = prevalence, color = type), inherit.aes = F, data = f1_mean) +  
  theme_bw() + ggtitle('Posterior Mean by Prevalence')  +
  ylab("Posterior mean for prevalence (p)") + xlab("prevalence (p)") +
  theme(legend.position='none') + facet_wrap(.~type)

f2_dat <- tibble(ci_width = c(integrate_width,followup_width),
       replicate = rep(rep(1:num_replicates, each = num_theta),2),
       type = rep(c('integrate','follow up'), each = num_theta * num_replicates),
       prevalence = rep(theta_seq, num_replicates * 2)) 

f2_mean <- f2_dat %>% group_by(type, prevalence) %>% 
  summarise(ci_width = mean(ci_width), .groups = 'drop')

f2 <- f2_dat %>%
  ggplot(aes(y=ci_width, x = prevalence, color = type)) +
  geom_point(alpha = .01) + 
  geom_line(aes(y = ci_width, x = prevalence, color = type), inherit.aes = F, data = f2_mean) +  
  theme_bw() + ggtitle('Credible Interval Width by Prevalence')  +
  ylab("Credible Interval Width") + xlab("prevalence (p)") +
  theme(legend.position='bottom')

grid.arrange(f1,f2)
```

### Part B: Varying N
```{r}
set.seed(08012020)
num_pooled_samples <- c(10,50,100,500)
pool_size <- 5
num_theta <- length(theta_seq)
k <- length(num_pooled_samples)
## Simulate and Fit Data
followup_mean <- followup_width <- integrate_mean <- integrate_width <- 
  array(0, dim = c(num_theta, num_replicates,k))

for (j in 1:num_theta){
  theta <- theta_seq[j]
  for (i in 1:num_replicates){
    for(k2 in 1:k){
      y <- rbinom(num_pooled_samples[k2] * pool_size, 1, theta)
      z_mat <- matrix(y, nrow = num_pooled_samples[k2], ncol = pool_size)
      y_tmp <- find_theta_y(y)
      followup_mean[j,i,k2] <- y_tmp$mean
      followup_width[j,i,k2] <- diff(y_tmp$interval)
      followup_samples <- sum(z_mat) * pool_size
      y2 <- rbinom(followup_samples, 1, theta)
      yz_tmp <- find_theta_yz(y2, z_mat, num_mcmc = 10000, step_size = .1)
      integrate_mean[j,i,k2] <- mean(yz_tmp$theta)
      integrate_width[j,i,k2] <- diff(yz_tmp$interval)
    }
  }
}

f2_dat <- tibble(ci_width = c(integrate_width,followup_width),
       replicate = rep(rep(rep(1:num_replicates, each = num_theta),2),k),
       type = rep(c('integrate','follow up'), each = num_theta * num_replicates * k),
       prevalence = rep(rep(theta_seq, num_replicates * 2),k),
       n = paste('n = ', rep(rep(num_pooled_samples, each = num_theta * num_replicates),2))) 

f2_mean <- f2_dat %>% group_by(type, prevalence, n) %>% 
  summarise(ci_width = mean(ci_width), .groups = 'drop')

f2_dat %>%
  ggplot(aes(y=ci_width, x = prevalence, color = type)) +
  geom_point(alpha = .01) + 
  geom_line(aes(y = ci_width, x = prevalence, color = type), inherit.aes = F, data = f2_mean) +  
  theme_bw() + ggtitle('Credible Interval Width by Prevalence')  +
  ylab("Credible Interval Width") + xlab("prevalence (p)") +
  theme(legend.position='bottom') + facet_wrap(.~n)
```

## Simulation 3

```{r}
set.seed(07052020)
num_pooled_samples <- 100
pool_size <- c(1,3,5,7,9)
pool_length <- length(pool_size)
max_samples <- max(pool_size) * num_pooled_samples
num_theta <- length(theta_seq)

## Simulate and Fit Data
z_mean <- z_width <- array(0, dim = c(pool_length,num_theta, num_replicates))

for (j in 1:num_theta){
  theta <- theta_seq[j]
  for (i in 1:num_replicates){
    y <- rbinom(max_samples, 1, theta)
    for (k in 1:pool_length){
      z_mat <- matrix(y[1:(pool_size[k]*num_pooled_samples)], 
                      nrow = num_pooled_samples, ncol = pool_size[k])
      z_samples <- find_theta_z(z_mat, 10000, .1)
      z_mean[k,j,i] <- mean(z_samples$theta)
      z_width[k,j,i] <- diff(z_samples$interval)
    }
  }
}


f1_dat <- tibble(ci_mean = c(z_mean),
       replicate = rep(1:num_replicates, each = pool_length * num_theta),
       num_pooled = factor(rep(pool_size, num_replicates * num_theta)),
       prevalence = rep(rep(theta_seq, each = pool_length),num_replicates)) 

f1_mean <- f1_dat %>% group_by(num_pooled, prevalence) %>% 
  summarise(ci_mean = mean(ci_mean), .groups = 'drop')

f1 <- f1_dat %>% ggplot(aes(y=ci_mean, x = prevalence, color = num_pooled)) +
 geom_line(aes(y = ci_mean, x = prevalence, color = num_pooled), inherit.aes = F, data = f1_mean) +  
  theme_bw() + ggtitle('Posterior Mean by Prevalence')  +
  ylab("Posterior mean for prevalence (p)") + 
  xlab("prevalence (p)") + theme(legend.position='none')

f2_dat <- tibble(ci_mean = c(z_width),
       replicate = rep(1:num_replicates, each = pool_length * num_theta),
       `pool size` = factor(rep(pool_size, num_replicates * num_theta)),
       prevalence = rep(rep(theta_seq, each = pool_length),num_replicates)) 

f2_mean <- f2_dat %>% group_by(`pool size`, prevalence) %>% 
  summarise(ci_mean = mean(ci_mean), .groups = 'drop')

f2 <- f2_dat %>% ggplot(aes(y=ci_mean, x = prevalence, color = `pool size`)) +
  geom_line(data = f2_mean) +  
  theme_bw() + ggtitle('Credible Interval Width by Prevalence')  +
  ylab("Credible Interval Width") + xlab("prevalence (p)") +
  theme(legend.position='bottom')

grid.arrange(f1,f2)
```

## Simulation 4

```{r}
################################################
### Phase 1. Start with 20 samples of size 5.
################################################
# initialize parameters
set.seed(07052020)
theta_length <- length(theta_seq)
num_theta <- length(theta_seq)
total_samples <- 100
pool_size <- 5
z <- array(0, dim = c(num_replicates, theta_length, 
                      total_samples / pool_size, pool_size))
# Take Phase 1 Sample
z_mean <- z_width <- array(0, dim = c(num_replicates, theta_length))
for (i in 1:num_replicates){
  for (j in 1:theta_length){
    z[i,j,,] <- matrix(rbinom(total_samples,1,theta_seq[j]), 
                       nrow = total_samples / pool_size, ncol = pool_size)
    z_samples <- find_theta_z(z[i,j,,], 10000, .1)
    z_mean[i,j] <- mean(z_samples$theta)
    z_width[i,j] <- diff(z_samples$interval)
  }
}


################################################
### Phase 2. Take an additional 80 samples.
################################################

# a. Add individual samples
phase2_samples <- 80

y_width <- y_mean <- array(0, dim = c(num_replicates, theta_length))

for (i in 1:num_replicates){
  for (j in 1:theta_length){
    y <- rbinom(phase2_samples,1,theta_seq[j])
    y_samples <- find_theta_yz(y,z[i,j,,], 10000, .1)
    y_mean[i,j] <- mean(y_samples$theta)
    y_width[i,j] <- diff(y_samples$interval)
  }
}

tib1 <- tibble(vals = c(y_width),
               prevalence = rep(theta_seq, each = num_replicates))

# Add pooled samples of size 3
pool_size <- 3
z3_width <- z3_mean <- array(0, dim = c(num_replicates, theta_length))

for (i in 1:num_replicates){
  for (j in 1:theta_length){
    z3 <- matrix(rbinom(phase2_samples * pool_size,1,theta_seq[j]), 
                 nrow = phase2_samples, ncol = pool_size)
    z_pooled <- as.numeric(c(rowMeans(z[i,j,,]) > 0, rowMeans(z3) > 0))
    n_pooled <- c(rep(5, nrow(z[i,j,,])), rep(pool_size, nrow(z3)))
    z3_samples <- find_theta_z2(z_pooled, n_pooled, 10000, .1)
    z3_mean[i,j] <- mean(z3_samples$theta)
    z3_width[i,j] <- diff(z3_samples$interval)
  }
}

tib3 <- tibble(vals = c(z3_width),
               prevalence = rep(theta_seq, each = num_replicates))


#Add pooled samples of size 5
pool_size <- 5
z5_width <- z5_mean <- array(0, dim = c(num_replicates, theta_length))

for (i in 1:num_replicates){
  for (j in 1:theta_length){
    z5 <- matrix(rbinom(phase2_samples * pool_size,1,theta_seq[j]), 
                 nrow = phase2_samples, ncol = pool_size)
    z_pooled <- as.numeric(c(rowMeans(z[i,j,,]) > 0, rowMeans(z5) > 0))
    n_pooled <- c(rep(5, nrow(z[i,j,,])), rep(pool_size, nrow(z5)))
    z5_samples <- find_theta_z2(z_pooled, n_pooled, 10000, .1)
    z5_mean[i,j] <- mean(z5_samples$theta)
    z5_width[i,j] <- diff(z5_samples$interval)
  }
}

tib5 <- tibble(vals = c(z5_width),
               prevalence = rep(theta_seq, each = num_replicates))

f3a_dat <- tibble( vals = c(c(z_mean),c(y_mean), c(z3_mean),  c(z5_mean)),
                   theta = rep(rep(theta_seq, each = num_replicates),4),
                   method = rep(c('phase 1','phase 2 with 1', 'phase 2 with 3',
                                  'phase2 with 5'), each = num_replicates * theta_length)) 

f3a_mean <- f3a_dat %>% group_by(theta, method) %>% 
  summarise(vals = mean(vals), .groups = 'drop')

f3a <- f3a_dat %>%
  ggplot(aes(y = vals, x = theta, color = method))  + 
  geom_line(aes(y = vals, x = theta, color = method), inherit.aes = F, data = f3a_mean) +
  theme_bw() + ylim(0,1) + ggtitle('Posterior Mean by Strategy') +
  theme(legend.position = "none")  + ylab("Posterior mean for prevalence (p)") +
  xlab("prevalence (p)") 

f3b_dat <- tibble( vals = c(c(z_width),c(y_width),  c(z3_width),  c(z5_width)),
                   theta = rep(rep(theta_seq, each = num_replicates),4),
                   method = rep(c('initial pool','phase 2 with 1', 'phase2 with 3',  'phase2 with 5'), 
                                each = num_replicates * theta_length)) 

f3b_mean <- f3b_dat %>% group_by(theta, method) %>% 
  summarise(vals = mean(vals), .groups = 'drop')

f3b <- f3b_dat %>%
  ggplot(aes(y = vals, x = theta, color = method)) + geom_line(data = f3b_mean) +
  theme_bw() + ylim(0,1) + ggtitle('Credible Interval Width by Strategy') +
  theme(legend.position='bottom') +  ylab("Credible Interval Width") +
  xlab("prevalence (p)") 

grid.arrange(f3a, f3b)
```
